# Supplementary material for: Genome-wide screening for DNA variants associated with reading and language traits
Source: Genes Brain Behav. 2014 Aug 29;13(7):686–701. doi: 10.1111/gbb.12158 (PMC4165772; doi:10.1111/gbb.12158)
Supplement: Supplementary file 2 — Appendix S2: SNP-, gene- and pathway-based meta-analysis results from analysis based on PC1 and IQ-adjusted PC1. Test for independent associations within the top associated regions, after conditioning on the most significant local association signal. [file gbb0013-0686-sd2.xlsx]

## Sheet: a)PC1_TopSNPs
Chr	SNPa	Position (hg19)	Allele1	Allele2	Freq Allele1	Sample Size	Zscore	P-value	Directionb	HetPValc	Chr position	Gene (distance)d	Tables S2. Top associations (p < 1x10-5) of the SNP-based (METAL)
7	rs59197085	128460756	a	g	0.07971	1856	-5.076	3.86e-07	----	0.1765	7q32.1	OPN1SW(-44.91)|FLNC(-9.726)|CCDC136(0)|CALU(+49.23)|ATP6V1F(-42.14)		a) PC1 meta-analysis.
7	rs58845495	128462847	t	c	0.92029	1856	5.065	4.091e-07	++++	0.1751	7q32.1	OPN1SW(-47)|FLNC(-7.635)|CCDC136(+0.664)|ATP6V1F(-40.05)		aSingle-base indels were not filtered out from imputed markers since they were reliably called in the imputation reference (1000 Genomes, Phase I v3), and were tested for association as they could represent coding frameshift variants of biological interest.
7	7:128439695:I	128439695	i	r	0.0794	1838	-5.027	4.994e-07	----	0.2106	7q32.1	OPN1SW(-23.85)|FLNC(-30.79)|CCDC136(0)|CALU(+28.17)		bThe direction of effect of Allele1 is reported for datasets in the following order: CLDRC-RD, UK-RD, SLIC, CLDRC-ADHD.
22	rs5995177	36309553	a	g	0.08049	1843	-5.026	5.013e-07	----	0.9865	22q12.3	RBFOX2(0)		cTest for the homogeneity of effect sizes across the different datasets (p ≥ 0.05 indicates homogeneous effects).
7	rs3734972	128470838	t	c	0.07983	1858	-5.003	5.657e-07	----	0.1987	7q32.1	FLNC(0)|CCDC136(+8.655)|ATP6V1F(-32.06)		dPhysical distance (kb) from close genes (in a ±50kb range from each marker) is indicated, along with orientation based on the direction of transcription ("-" = upstream of 5'-UTR, "+" = downstream of 3'-UTR)
7	rs3800560	128461094	t	c	0.07971	1856	-4.983	6.249e-07	----	0.1747	7q32.1	OPN1SW(-45.25)|FLNC(-9.388)|CCDC136(0)|CALU(+49.57)|ATP6V1F(-41.8)
22	rs12158565	36316843	c	g	0.8723	1861	4.946	7.57e-07	++++	0.4405	22q12.3	RBFOX2(0)
22	rs5755979	36290707	t	c	0.1277	1861	-4.911	9.046e-07	----	0.4168	22q12.3	RBFOX2(0)
22	rs5750202	36339542	t	c	0.1277	1861	-4.911	9.057e-07	----	0.4377	22q12.3	RBFOX2(0)
22	rs5750203	36339998	a	t	0.8723	1861	4.897	9.723e-07	++++	0.3983	22q12.3	RBFOX2(0)
22	rs5755990	36306594	t	g	0.1275	1860	-4.885	1.033e-06	----	0.4296	22q12.3	RBFOX2(0)
22	rs4541331	36349460	t	c	0.1279	1858	-4.884	1.039e-06	----	0.3619	22q12.3	RBFOX2(0)
22	rs5755975	36280999	t	c	0.8723	1861	4.869	1.12e-06	++++	0.4789	22q12.3	RBFOX2(0)
22	rs12160116	36379475	t	c	0.1264	1834	-4.865	1.146e-06	----	0.4233	22q12.3	RBFOX2(0)
22	rs9619573	36220764	t	c	0.8714	1840	4.864	1.148e-06	++++	0.5089	22q12.3	RBFOX2(0)
22	rs5995180	36351751	t	g	0.8722	1856	4.856	1.196e-06	++++	0.4717	22q12.3	RBFOX2(0)
22	rs11444345	36393405	i	r	0.1265	1832	-4.84	1.298e-06	----	0.376	22q12.3	RBFOX2(0)
22	rs5755983	36301888	t	c	0.8723	1861	4.819	1.442e-06	++++	0.3904	22q12.3	RBFOX2(0)
22	rs5756028	36377043	a	g	0.8737	1835	4.809	1.515e-06	++++	0.3422	22q12.3	RBFOX2(0)
22	rs5755987	36305179	t	c	0.8725	1860	4.806	1.54e-06	++++	0.3795	22q12.3	RBFOX2(0)
22	rs6000036	36320740	a	g	0.8723	1861	4.805	1.544e-06	++++	0.416	22q12.3	RBFOX2(0)
22	rs5750204	36344302	t	c	0.1277	1861	-4.794	1.634e-06	----	0.4776	22q12.3	RBFOX2(0)
22	rs5755948	36179095	a	g	0.1307	1854	-4.793	1.64e-06	----	0.5744	22q12.3	RBFOX2(0)
22	rs5756017	36359853	a	g	0.1256	1840	-4.791	1.661e-06	----	0.3006	22q12.3	RBFOX2(0)
22	rs5756032	36382102	t	c	0.1258	1836	-4.785	1.71e-06	----	0.2737	22q12.3	RBFOX2(0)
22	rs68083039	36248109	i	r	0.1264	1849	-4.765	1.886e-06	----	0.5365	22q12.3	RBFOX2(0)
22	rs16996261	36393410	t	g	0.8735	1832	4.763	1.907e-06	++++	0.3357	22q12.3	RBFOX2(0)
22	rs5755951	36184094	c	g	0.8693	1854	4.757	1.968e-06	++++	0.5685	22q12.3	RBFOX2(0)
22	rs5756005	36335309	a	g	0.1277	1861	-4.744	2.093e-06	----	0.3467	22q12.3	RBFOX2(0)
22	rs2092786	36224331	a	t	0.8714	1840	4.744	2.1e-06	++++	0.5911	22q12.3	RBFOX2(0)
22	rs5756007	36340848	c	g	0.8723	1861	4.731	2.235e-06	++++	0.3981	22q12.3	RBFOX2(0)
22	rs59761754	36204329	i	r	0.1292	1842	-4.724	2.317e-06	----	0.5408	22q12.3	RBFOX2(0)
22	rs6000023	36270721	t	c	0.1273	1859	-4.708	2.499e-06	----	0.4362	22q12.3	RBFOX2(0)
22	rs5755974	36278740	t	g	0.8727	1859	4.707	2.512e-06	++++	0.3518	22q12.3	RBFOX2(0)
22	rs6000004	36180535	a	g	0.8693	1854	4.704	2.554e-06	++++	0.5001	22q12.3	RBFOX2(0)
22	rs5995169	36219694	t	g	0.8714	1840	4.703	2.563e-06	++++	0.5913	22q12.3	RBFOX2(0)
22	rs5755980	36296128	t	g	0.1277	1861	-4.702	2.582e-06	----	0.4433	22q12.3	RBFOX2(0)
22	rs5756023	36372387	a	c	0.126	1837	-4.701	2.593e-06	----	0.3641	22q12.3	RBFOX2(0)
22	rs5750185	36229069	a	g	0.8712	1841	4.696	2.653e-06	++++	0.5374	22q12.3	RBFOX2(0)
22	rs5750177	36203266	t	c	0.8704	1844	4.692	2.7e-06	++++	0.5169	22q12.3	RBFOX2(0)
22	rs10483192	36272637	a	g	0.1273	1859	-4.682	2.839e-06	----	0.3223	22q12.3	RBFOX2(0)
2	rs6737417	222213043	a	g	0.5384	1862	4.672	2.979e-06	++++	0.5429	2q36.1	no gene
22	rs113928902	36251888	t	c	0.8737	1851	4.663	3.112e-06	++++	0.499	22q12.3	RBFOX2(0)
22	rs7289456	36270541	a	g	0.1273	1859	-4.65	3.316e-06	----	0.404	22q12.3	RBFOX2(0)
16	rs28655387	72259192	t	g	0.9457	1852	-4.649	3.336e-06	----	0.4168	16q22.2	no gene
22	rs5756049	36427251	t	g	0.1261	1846	-4.645	3.394e-06	----	0.1923	22q12.3	RBFOX2(-2.666)
2	rs1025370	222211012	a	g	0.4616	1861	-4.638	3.516e-06	----	0.5894	2q36.1	no gene
12	rs10774547	120862716	t	c	0.6702	1784	4.632	3.626e-06	++0+	0.2971	12q24.31	TRIAP1(+19.05)|SFRS9(+36.75)|GATC(-21.57)|DYNLL1(-44.94)|COX6A1(-13.19)
22	rs6000002	36178273	t	g	0.8697	1852	4.626	3.719e-06	++++	0.5548	22q12.3	RBFOX2(0)
2	rs4674585	222212153	a	c	0.4616	1860	-4.62	3.841e-06	----	0.5054	2q36.1	no gene
2	rs11687096	222213174	a	g	0.4616	1862	-4.618	3.866e-06	----	0.6159	2q36.1	no gene
22	rs6000006	36191428	a	g	0.8714	1854	4.614	3.951e-06	++++	0.5401	22q12.3	RBFOX2(0)
2	rs1025368	222211186	a	g	0.5384	1860	4.604	4.147e-06	++++	0.5645	2q36.1	no gene
2	rs6436253	222210670	a	g	0.5381	1861	4.598	4.258e-06	++++	0.5858	2q36.1	no gene
22	rs5756031	36380994	t	c	0.1258	1837	-4.588	4.468e-06	----	0.2531	22q12.3	RBFOX2(0)
22	rs739200	36432337	a	t	0.8878	1786	4.571	4.847e-06	++++	0.1144	22q12.3	RBFOX2(-7.752)
2	rs1036024	222211702	a	c	0.5384	1860	4.562	5.073e-06	++++	0.5428	2q36.1	no gene
22	rs9622297	36268975	a	g	0.8738	1855	4.537	5.702e-06	++++	0.472	22q12.3	RBFOX2(0)
20	rs72626581	50783449	t	c	0.7458	1849	-4.531	5.877e-06	----	0.7188	20q13.2	ZFP64(0)
2	rs11683727	222210730	c	g	0.4619	1861	-4.529	5.938e-06	----	0.5366	2q36.1	no gene
22	rs5750189	36267013	a	c	0.874	1854	4.526	6.015e-06	++++	0.4576	22q12.3	RBFOX2(0)
13	rs141994868	99222422	t	c	0.027	1843	4.508	6.538e-06	++++	0.8058	13q32.2	STK24(0)
22	rs916333	36422904	t	c	0.8758	1824	4.507	6.572e-06	++++	0.1822	22q12.3	RBFOX2(0)
22	rs6000021	36265404	t	c	0.874	1854	4.506	6.621e-06	++++	0.442	22q12.3	RBFOX2(0)
12	rs4766962	120863235	a	t	0.6607	1838	4.505	6.622e-06	++++	0.4651	12q24.31	TRIAP1(+18.53)|SFRS9(+36.23)|GATC(-21.05)|DYNLL1(-44.42)|COX6A1(-12.67)
2	rs10498108	222209541	t	c	0.4623	1858	-4.503	6.708e-06	----	0.5635	2q36.1	no gene
2	rs1430209	222210212	t	c	0.5381	1861	4.496	6.919e-06	++++	0.5443	2q36.1	no gene
22	rs6000066	36418475	t	c	0.1237	1813	-4.49	7.122e-06	----	0.2063	22q12.3	RBFOX2(0)
20	rs2038430	50782945	a	g	0.2547	1857	4.487	7.233e-06	++++	0.7313	20q13.2	ZFP64(0)
7	rs60894155	128465755	a	g	0.1077	1846	-4.475	7.647e-06	----	0.4238	7q32.1	OPN1SW(-49.91)|FLNC(-4.727)|CCDC136(+3.572)|ATP6V1F(-37.14)
22	rs5750221	36447564	a	g	0.8719	1862	4.464	8.029e-06	++++	0.1054	22q12.3	RBFOX2(-22.98)
20	20:50780325:I	50780325	i	r	0.2526	1853	4.462	8.116e-06	++++	0.6029	20q13.2	ZFP64(0)
22	rs6000071	36428388	t	c	0.1266	1846	-4.459	8.236e-06	----	0.1741	22q12.3	RBFOX2(-3.803)
12	rs7970534	120862195	c	g	0.3394	1836	-4.452	8.506e-06	----	0.4897	12q24.31	TRIAP1(+19.57)|SFRS9(+37.27)|GATC(-22.09)|DYNLL1(-45.46)|COX6A1(-13.71)
2	rs13384469	7649521	t	g	0.1183	1858	4.45	8.59e-06	++++	0.8917	2p25.1	no gene
20	rs6021772	50782343	a	c	0.2546	1862	4.447	8.703e-06	++++	0.6458	20q13.2	ZFP64(0)
20	rs4811304	50779338	a	t	0.2546	1862	4.438	9.069e-06	++++	0.6915	20q13.2	ZFP64(0)
22	rs5755958	36228855	t	c	0.8712	1841	4.438	9.094e-06	++++	0.6879	22q12.3	RBFOX2(0)
22	rs5756045	36421809	c	g	0.8763	1813	4.431	9.369e-06	++++	0.1875	22q12.3	RBFOX2(0)
22	rs11089776	36437906	t	g	0.8731	1854	4.431	9.398e-06	++++	0.1231	22q12.3	RBFOX2(-13.32)
7	rs3823480	128468881	a	g	0.1077	1845	-4.423	9.726e-06	----	0.4418	7q32.1	FLNC(-1.601)|CCDC136(+6.698)|ATP6V1F(-34.02)
2	rs10519830	7657807	a	g	0.8817	1862	-4.421	9.81e-06	----	0.9112	2p25.1	no gene
12	rs4767891	120863422	a	g	0.3393	1838	-4.421	9.842e-06	----	0.4938	12q24.31	TRIAP1(+18.34)|SFRS9(+36.05)|GATC(-20.86)|DYNLL1(-44.24)|COX6A1(-12.48)
2	rs13429500	7656136	a	t	0.8817	1862	-4.419	9.92e-06	----	0.9109	2p25.1	no gene
20	rs58878184	50783204	a	g	0.2544	1848	4.418	9.957e-06	++++	0.6896	20q13.2	ZFP64(0)

## Sheet: b)IQadjustedPC1_TopSNPs
Chr	SNPa	Position (hg19)	Allele1	Allele2	Freq Allele1	Sample Size	Zscore	P-value	Directionb	HetPValc	Chr position	Gene (distance)d	Tables S2. Top associations (p < 1x10-5) of the SNP-based (METAL)
7	rs59197085	128460756	a	g	0.07971	1820	-5.123	3.011e-07	--+-	0.05788	7q32.1	OPN1SW(-44.91)|FLNC(-9.726)|CCDC136(0)|CALU(+49.23)|ATP6V1F(-42.14)		b) IQ-adjusted PC1 meta-analysis.
7	rs58845495	128462847	t	c	0.92029	1820	5.109	3.23e-07	++-+	0.06084	7q32.1	OPN1SW(-47)|FLNC(-7.635)|CCDC136(+0.664)|ATP6V1F(-40.05)		aSingle-base indels were not filtered out from imputed markers since they were reliably called in the imputation reference (1000 Genomes, Phase I v3), and were tested for association as they could represent coding frameshift variants of biological interest.
7	rs3800560	128461094	t	c	0.07971	1820	-5.071	3.952e-07	--+-	0.06445	7q32.1	OPN1SW(-45.25)|FLNC(-9.388)|CCDC136(0)|CALU(+49.57)|ATP6V1F(-41.8)		bThe direction of effect of Allele1 is reported for datasets in the following order: CLDRC-RD, UK-RD, SLIC, CLDRC-ADHD.
7	7:128439695:I	128439695	i	r	0.0794	1803	-5.047	4.479e-07	--+-	0.07163	7q32.1	OPN1SW(-23.85)|FLNC(-30.79)|CCDC136(0)|CALU(+28.17)		cTest for the homogeneity of effect sizes across the different datasets (p ≥ 0.05 indicates homogeneous effects).
7	rs3734972	128470838	t	c	0.07983	1822	-5.039	4.683e-07	--+-	0.05961	7q32.1	FLNC(0)|CCDC136(+8.655)|ATP6V1F(-32.06)		dPhysical distance (kb) from close genes (in a ±50kb range from each marker) is indicated, along with orientation based on the direction of transcription ("-" = upstream of 5'-UTR, "+" = downstream of 3'-UTR)
9	rs1711745	115452909	a	c	0.09122	1804	4.888	1.02e-06	++++	0.7222	9q32	KIAA1958(+30.2)|INIP(0)
12	rs10774547	120862716	t	c	0.6702	1749	4.852	1.222e-06	++++	0.4757	12q24.31	TRIAP1(+19.05)|SFRS9(+36.75)|GATC(-21.57)|DYNLL1(-44.94)|COX6A1(-13.19)
12	rs4766962	120863235	a	t	0.6607	1803	4.79	1.669e-06	++++	0.5944	12q24.31	TRIAP1(+18.53)|SFRS9(+36.23)|GATC(-21.05)|DYNLL1(-44.42)|COX6A1(-12.67)
12	rs4767891	120863422	a	g	0.3393	1803	-4.77	1.841e-06	----	0.6619	12q24.31	TRIAP1(+18.34)|SFRS9(+36.05)|GATC(-20.86)|DYNLL1(-44.24)|COX6A1(-12.48)
9	rs1711739	115464474	a	g	0.09328	1824	4.745	2.089e-06	++++	0.8703	9q32	SNX30(-48.66)|KIAA1958(+41.77)|INIP(0)
9	rs786979	115460453	a	g	0.09394	1791	4.737	2.17e-06	++++	0.8279	9q32	KIAA1958(+37.75)|INIP(0)
9	rs786978	115460239	a	g	0.09506	1825	4.669	3.031e-06	++++	0.872	9q32	KIAA1958(+37.53)|INIP(0)
9	rs786981	115457856	t	g	0.90531	1823	-4.666	3.077e-06	----	0.9163	9q32	KIAA1958(+35.15)|INIP(0)
9	rs2995805	115454618	t	c	0.90513	1819	-4.648	3.351e-06	----	0.8822	9q32	KIAA1958(+31.91)|INIP(0)
12	rs7970534	120862195	c	g	0.3394	1801	-4.633	3.598e-06	----	0.5994	12q24.31	TRIAP1(+19.57)|SFRS9(+37.27)|GATC(-22.09)|DYNLL1(-45.46)|COX6A1(-13.71)
9	rs1418410	115465282	a	g	0.90668	1823	-4.627	3.709e-06	----	0.7764	9q32	SNX30(-47.85)|KIAA1958(+42.58)|INIP(0)
9	rs786983	115458629	t	c	0.90512	1824	-4.622	3.795e-06	----	0.8809	9q32	KIAA1958(+35.92)|INIP(0)
9	rs2798316	115462552	t	c	0.90252	1823	-4.587	4.491e-06	----	0.8524	9q32	KIAA1958(+39.85)|INIP(0)
9	rs2185768	115462645	t	c	0.09748	1823	4.556	5.212e-06	++++	0.8662	9q32	KIAA1958(+39.94)|INIP(0)
16	rs28655387	72259192	t	g	0.9457	1816	-4.478	7.526e-06	----	0.2564	16q22.2	no gene
9	rs1711744	115453484	a	t	0.09437	1820	4.478	7.533e-06	++++	0.8512	9q32	KIAA1958(+30.78)|INIP(0)
9	rs1965335	115504483	t	c	0.0898	1806	4.472	7.742e-06	++++	0.628	9q32	SNX30(-8.65)|INIP(+24.1)
9	rs72768411	115502670	a	c	0.08984	1806	4.46	8.197e-06	++++	0.6753	9q32	SNX30(-10.46)|INIP(+22.28)
2	rs6737417	222213043	a	g	0.5384	1826	4.452	8.514e-06	++++	0.5442	2q36.1	no gene
12	rs11065109	120863914	t	c	0.6635	1765	4.42	9.871e-06	++++	0.625	12q24.31	TRIAP1(+17.85)|SFRS9(+35.56)|GATC(-20.37)|DYNLL1(-43.74)|COX6A1(-11.99)
7	rs55907818	128477620	a	g	0.08322	1823	-4.418	9.981e-06	--++	0.0865	7q32.1	FLNC(0)|CCDC136(+15.44)|ATP6V1F(-25.28)

## Sheet: c)PC1_TopGenes
Chr	Gene	nSNPs	nSims	Starta	Stopa	Test	Pvalue	Best-SNPb	SNP-pvalue				Tables S2. Top hits of the gene-based (VEGAS) association tests (significance: p < 2.8x10-6).
22	RBFOX2	141	1000000	34464728	34754531	1625.32	5e-06	rs12158565	7.57e-07					c) PC1 meta-analysis.
5	ZNF346	53	1000000	176382302	176426351	498.252	2.8e-05	rs6874617	5.924e-05					Only genes with p-values < 0.001 are reported.
7	FLNC	52	1000000	128257718	128286564	427.612	4.6e-05	rs3734972	5.657e-07					aStart and stop positions are expressed in hg18 coordinates.
5	FGFR4	34	1000000	176446526	176457732	335.089	4.9e-05	rs7707602	8.864e-05					bNote that this analysis was based on SNPs included in HapMap II CEU reference, therefore the most significantly associated SNP does not necessarily coincide with other analyses based on imputation with the 1000 Genomes reference dataset.
7	ATP6V1F	40	1000000	128290133	128293138	268.212	0.000119	rs3734972	5.657e-07
9	INIP	89	1000000	114488611	114520208	494.959	0.00015	rs1711745	1.313e-05
5	UIMC1	108	1000000	176264611	176366049	641.322	0.000266	rs6874617	5.924e-05
1	SLC16A4	109	1000000	110707027	110735159	651.106	0.000293	rs11102092	2.645e-05
11	LRFN4	30	1000000	66381451	66384522	235.763	0.000371	rs7948839	0.0001851
7	CCDC136	69	1000000	128219334	128249419	419.631	0.000379	rs3734972	5.657e-07
6	MOXD1	162	1000000	132658886	132764357	661.423	0.000406	rs7450274	0.0002011
20	ZFP64	183	1000000	50133956	50241931	702.399	0.000488	rs2038430	7.233e-06
9	SNX30	254	1000000	114552954	114677088	1500.86	0.000497	rs1418410	3.021e-05
11	PC	49	1000000	66372572	66482423	310.13	0.000623	rs7948839	0.0001851
1	RBM15	108	1000000	110683467	110690826	505.865	0.000635	rs11102092	2.645e-05
11	RCE1	24	1000000	66367458	66370579	213.251	0.000654	rs7948839	0.0001851
12	COX6A1	44	1000000	119360286	119362912	206.279	0.000664	rs4766962	6.622e-06
9	SLC46A2	184	1000000	114681020	114692866	868.808	0.000705	rs1475293	8.462e-05
17	SP2	88	1000000	43328514	43361322	464.051	0.000776	rs3096	0.0006927
6	THEM2	136	1000000	24775253	24809921	553.662	0.000796	rs7768291	0.0001125
12	GATC	57	1000000	119368666	119382145	291.508	0.000798	rs4766962	6.622e-06
4	BTC	92	1000000	75890471	75938906	372.33	0.000815	rs7667066	4.91e-05
12	SFRS9	58	1000000	119383853	119391941	303.025	0.000866	rs4766962	6.622e-06
7	AKR1B10	70	1000000	133862938	133876700	551.128	0.000875	rs1732049	0.0002117
12	TRIAP1	48	1000000	119366146	119368598	216.638	0.0009	rs4766962	6.622e-06
17	TMEM105	41	1000000	76899668	76919069	202.998	0.000901	rs7219316	0.0003295
17	C17orf55	48	1000000	76891218	76897643	267.661	0.000929	rs7219316	0.0003295
1	HBXIP	102	1000000	110745399	110752069	466.437	0.00093	rs11102092	2.645e-05
8	KIAA1833	14	1000000	145274906	145388831	100.751	0.00097	rs11989162	0.001013

## Sheet: d)IQadjustedPC1_TopGenes
Chr	Gene	nSNPs	nSims	Starta	Stopa	Test	Pvalue	Best-SNPb	SNP-pvalue				Tables S2. Top hits of the gene-based (VEGAS) association tests (significance: p < 2.8x10-6).
9	INIP	89	1000000	114488611	114520208	576.301	3.4e-05	rs1711745	1.02e-06					d) IQ-adjusted PC1 meta-analysis.
12	GATC	57	1000000	119368666	119382145	377.371	6.6e-05	rs4766962	1.669e-06					Only genes with p-values < 0.001 are reported.
12	COX6A1	44	1000000	119360286	119362912	262.69	6.9e-05	rs4766962	1.669e-06					aStart and stop positions are expressed in hg18 coordinates.
12	TRIAP1	48	1000000	119366146	119368598	275.281	8.9e-05	rs4766962	1.669e-06					bNote that this analysis was based on SNPs included in HapMap II CEU reference, therefore the most significantly associated SNP does not necessarily coincide with other analyses based on imputation with the 1000 Genomes reference dataset.
12	SFRS9	58	1000000	119383853	119391941	394.2	9.3e-05	rs4766962	1.669e-06
9	SNX30	254	1000000	114552954	114677088	1828	0.000111	rs1711739	2.089e-06
7	FLNC	52	1000000	128257718	128286564	380.18	0.000121	rs3734972	4.683e-07
5	FGFR4	34	1000000	176446526	176457732	300.154	0.000126	rs6861120	0.0001976
5	ZNF346	53	1000000	176382302	176426351	451.584	0.000128	rs11954635	0.0001223
9	SLC46A2	184	1000000	114681020	114692866	1076.41	0.000128	rs1324930	1.384e-05
12	DYNLL1	72	1000000	119392042	119420681	496.39	0.00014	rs4766962	1.669e-06
7	ATP6V1F	40	1000000	128290133	128293138	253.298	0.000214	rs3734972	4.683e-07
22	RBFOX2	141	1000000	34464728	34754531	1111.63	0.000219	rs12160116	4.038e-05
12	COQ5	71	1000000	119425464	119451347	460.299	0.00026	rs3213565	0.0005903
12	RNF10	60	1000000	119456514	119499780	365.905	0.000326	rs3213565	0.0005903
4	BTC	92	1000000	75890471	75938906	397.708	0.000387	rs7667066	4.018e-05
12	POP5	39	1000000	119501230	119503584	196.575	0.000516	rs3213565	0.0005903
5	UIMC1	108	1000000	176264611	176366049	582.738	0.000634	rs11954635	0.0001223
11	LRFN4	30	1000000	66381451	66384522	215.56	0.000735	rs2167457	0.0002852
7	CCDC136	69	1000000	128219334	128249419	381.837	0.000741	rs3734972	4.683e-07
17	SP2	88	1000000	43328514	43361322	461.392	0.000745	rs11079803	0.001008
6	MOXD1	162	1000000	132658886	132764357	606.232	0.000824	rs17792959	0.0003284
1	IVNS1ABP	46	1000000	183532144	183553084	352.088	0.000867	rs6689206	0.0002756

## Sheet: e)7q32.1_IndependentAssociation
SNPa	Position (hg19)	Allele1	Allele2	PC1_IndepAssoc_Pb	PC1_MetaAnalysis_Pc	IQadjPC1_IndepAssoc_Pb	IQadjPC1_MetaAnalysis_Pc			Tables S2e. Test for evidence of rs59197085-independent associations in the 7q32.1 region of interest.
rs73236094	128387201	t	c	0.02803	0.003412	0.09506	0.02136				All the SNPs meta-analyzed in the genes CCDC136 and FLNC (± 50 kb) were tested (corresponding to the range chr7: 128,381,464-128,549,328).
rs41274224	128388059	a	g	0.02835	0.003658	0.08491	0.01872				aSingle-base indels were not filtered out from imputed markers since they were reliably called in the imputation reference (1000 Genomes, Phase I v3), and were tested for association as they could represent coding frameshift variants of biological interest. However these variants were not used in the gene-based (VEGAS) analysis, along with some SNPs not present in the HapMap II CEU panel.
rs2290227	128388981	a	g	0.03221	0.00493	0.09823	0.02554				bP-values resulting from the meta-analysis of the tests for independent associations, after conditioning on the top local association rs59197085.
rs56341100	128398156	a	g	0.0335	0.003372	0.1188	0.02421				cP-values resulting from the original PC1 and IQ-adjsuted PC1 meta-analyses (only p<0.1 are shown).
rs73236098	128390903	a	t	0.04732	0.006655	0.1539	0.03727
rs56122380	128392856	a	g	0.04875	0.006252	0.1395	0.03549
rs148406289	128453623	t	c	0.05454	0.0894	0.05841
rs41274227	128394808	t	c	0.05553	0.00867	0.147	0.03501
rs143907334	128424957	t	g	0.05732	0.0885	0.055
rs73238106	128414195	a	g	0.09225	0.01503	0.2223	0.06661
rs73238109	128414335	a	g	0.09374	0.01587	0.2228	0.06978
7:128516423:I	128516423	i	r	0.1273		0.2154
rs28672068	128516471	a	g	0.1324		0.2094
rs77605558	128509714	t	c	0.1629		0.2386
rs73236100	128396011	t	c	0.1823		0.118
rs73236099	128395775	t	c	0.1844		0.1127
rs77825241	128396330	a	g	0.1856		0.1207
rs61730244	128454762	a	g	0.1875		0.01642	0.01505
rs73236101	128397920	a	g	0.1884		0.1249
rs73238110	128417114	t	c	0.1885	0.04066	0.3876
rs67738450	128417326	c	g	0.2013	0.04534	0.3743
rs184703706	128390206	t	c	0.2014		0.1408
rs117627878	128505233	t	c	0.2227		0.249
rs78460431	128441761	a	g	0.2228		0.0156	0.0255
rs73236092	128381816	a	c	0.2374		0.1565
rs141023521	128386356	t	c	0.2418		0.1436
rs8597	128411422	t	c	0.251		0.1988
rs11767254	128392843	a	g	0.2597		0.4377
rs6954748	128390077	a	g	0.2697		0.4341
rs1006023	128389554	t	g	0.2722		0.4464
rs111265944	128386846	a	g	0.2724		0.4305
rs2307040	128394606	t	c	0.2729		0.4586
rs12538139	128388541	a	g	0.2734		0.4311
rs73238105	128414047	a	g	0.2751		0.2166
rs4270899	128391712	t	g	0.2759		0.4169
rs11763672	128397327	t	c	0.2788		0.4621
rs12539716	128390782	t	g	0.2893		0.438
rs3734977	128395641	a	g	0.2916		0.446
rs6954433	128389867	a	g	0.2929		0.4121
rs11760505	128392743	a	c	0.293		0.4233
rs3807128	128415860	t	c	0.2962		0.3966
rs17476081	128415290	t	c	0.3033		0.4325
rs3778760	128396682	t	g	0.3097		0.4555
rs62479590	128406813	a	g	0.3117		0.5369
rs17397588	128414484	t	c	0.3117		0.4319
rs1006024	128389559	t	c	0.3128		0.4608
rs339098	128396582	a	g	0.3136		0.48
rs12539363	128386272	t	c	0.3145		0.4639
rs34308504	128397977	a	g	0.3159		0.4486
rs77068855	128392321	a	c	0.3166		0.4264
7:128387187:D	128387187	d	r	0.3202		0.4475
rs1044226	128411620	t	c	0.3204		0.4333
rs45486505	128414088	a	g	0.3241		0.4327
rs1868774	128412982	a	g	0.3331		0.4922
rs7797420	128515846	a	g	0.3669		0.7805
rs76115508	128509596	t	c	0.3677		0.4009
rs2029623	128507297	t	c	0.3721		0.3722
rs7780972	128519162	t	c	0.3859		0.7868
rs3736612	128509224	t	c	0.387		0.4355
rs1688932	128421135	a	g	0.3991	0.06111	0.3951	0.05822
7:128509976:D	128509976	d	r	0.3992		0.5195
rs2279669	128511685	a	g	0.3997		0.4707
rs79612779	128510920	t	c	0.4029		0.4331
rs2279670	128511590	a	c	0.4089		0.4412
rs3736607	128509401	t	c	0.4104		0.4441
rs1318256	128418013	c	g	0.415	0.08135	0.4279	0.07459
rs61744762	128510747	t	c	0.4193		0.4409
rs2279668	128511731	a	c	0.4196		0.4429
rs3736617	128508965	a	t	0.4211		0.4535
7:128508512:I	128508512	i	r	0.4243		0.4516
rs3736615	128509030	t	c	0.4342		0.4673
7:128510368:D	128510368	d	r	0.4356		0.4256
rs13230127	128499860	t	c	0.4375	0.01591	0.6273	0.007873
rs339084	128424343	a	g	0.438	0.06268	0.3949	0.05301
rs80170445	128510087	c	g	0.4409		0.4254
rs61741777	128510554	t	c	0.4434		0.4667
rs74565097	128511011	c	g	0.4461		0.4407
rs3736616	128509007	a	t	0.4478		0.4626
rs77045455	128510942	t	c	0.4494		0.4532
rs2291560	128477472	t	c	0.45	2.35e-05	0.465	3.23e-05
rs3736608	128509383	a	c	0.4531		0.4723
rs2291561	128477547	t	c	0.4633	2.408e-05	0.4804	2.263e-05
7:128509978:D	128509978	d	r	0.4639		0.5507
rs339090	128422527	a	g	0.4679	0.07656	0.4928	0.06433
rs339088	128422986	a	g	0.4682	0.08717	0.4681	0.08406
7:128509047:D	128509047	d	r	0.4698		0.5138
rs3800585	128498791	t	c	0.4771	0.002121	0.6155	0.0008113
rs339085	128423763	t	c	0.4828	0.07212	0.4624	0.06741
rs339086	128423617	t	c	0.4883	0.08934	0.4668	0.07238
rs3736613	128509049	a	g	0.4947		0.5278
rs66520020	128438284	t	c	0.5049	0.003138	0.4149	0.002747
rs2291565	128481196	t	c	0.5091		0.9878
rs28582084	128516037	a	g	0.5108		0.6651
rs76530107	128520068	a	g	0.5214		0.1905
rs111534484	128518235	t	c	0.5266		0.3105
rs3778758	128491942	c	g	0.5304		0.8533
rs78066406	128541378	a	t	0.5354		0.3863
rs339099	128396345	t	c	0.5391		0.5571
rs7787924	128477865	a	g	0.5511		0.9098
rs2291562	128478103	t	c	0.5519		0.9086
rs3816884	128491603	t	c	0.5535		0.9782
rs2291566	128482440	c	g	0.5547		0.8256
rs73459286	128514026	t	c	0.5552		0.3697
rs76267516	128513078	a	g	0.5584		0.4169
rs3816883	128491166	t	c	0.5603		0.9317
rs2132256	128476726	c	g	0.5614		0.8684
rs78826246	128512974	a	g	0.5618		0.4123
rs72607757	128487573	a	t	0.5652		0.9126
rs61191534	128492558	a	g	0.5702		0.9467
rs77411601	128513040	a	g	0.5714		0.3785
rs73238122	128433977	t	g	0.573	3.071e-05	0.9036	0.0002957
rs77924434	128512780	c	g	0.5819		0.4012
rs72607756	128485723	t	c	0.5838		0.9433
rs78461044	128513657	t	c	0.5839		0.3828
rs3816885	128495338	t	c	0.5854		0.9407
7:128513065:I	128513065	i	r	0.5868		0.4152
rs3800584	128487263	t	c	0.5891		0.9091
rs73238147	128469917	t	c	0.5945	1.603e-05	0.8785	0.0002572
rs3736611	128509243	c	g	0.6019	0.008522	0.9565	0.02329
rs17165198	128451741	t	c	0.6026	2.716e-05	0.913	0.0002582
rs61044960	128492557	c	g	0.6035		0.9572
rs339083	128425768	t	c	0.6066		0.6063
rs35456642	128447054	a	c	0.607		0.9959
rs1565629	128445370	a	g	0.6071	3.226e-05	0.8933	0.0002143
rs339046	128390563	t	c	0.6084		0.6191
rs1688931	128421782	a	g	0.6141		0.5119	0.09853
rs60252851	128462976	t	g	0.6141		0.9324
rs2291568	128487893	a	g	0.6152		0.9334
rs73238120	128432108	t	c	0.6173	0.0003667	0.4189	0.0008909
rs3736614	128509048	t	g	0.6313	0.007033	0.9527	0.02086
rs17165121	128442479	a	g	0.6346	3.418e-05	0.8573	0.0002541
rs34692078	128488456	t	c	0.6371	0.02009	0.445	0.0317
rs113520408	128402782	a	g	0.6396		0.526
rs79829700	128383555	a	g	0.6439		0.5881
rs55867152	128431186	c	g	0.6442	2.981e-05	0.7203	1.454e-05
rs62479601	128433165	t	c	0.6477	3.646e-05	0.8529	6.131e-05
rs339082	128426806	a	t	0.6487		0.5879	0.08814
rs17165191	128451004	t	c	0.6539	3.737e-05	0.8558	0.0002755
rs3823538	128492397	t	c	0.6553		0.9601
rs75770585	128486446	t	c	0.656		0.9697
rs2291573	128444820	a	g	0.6593	4.299e-05	0.8183	0.0003515
rs11971599	128493169	t	c	0.6605		0.9498
7:128486252:I	128486252	i	r	0.6648		0.9506
rs339054	128382511	t	g	0.6689		0.6503
rs2270590	128455916	a	g	0.6696	0.002261	0.6134	0.001554
rs1043595	128410012	a	g	0.6757		0.601
rs76972396	128492527	a	g	0.6767		0.9368
rs10232166	128545440	t	c	0.6804		0.2943
rs10232520	128545692	t	c	0.6812		0.282
rs2402938	128444295	t	c	0.6817	3.071e-05	0.8083	0.0004462
rs79279743	128479918	a	g	0.6887		0.9989
7:128548254:I	128548254	i	r	0.6903	0.05572	0.8699
rs3778759	128495562	t	g	0.6931		0.9631
rs339095	128406047	c	g	0.6987		0.7028
rs3736610	128509313	a	c	0.7008		0.6685
rs62479604	128433964	t	c	0.7013	0.0001016	0.8846	0.0006625
rs3736279	128434900	t	c	0.7154	9.279e-05	0.7802	0.0007055
rs77393308	128432616	c	g	0.7211		0.8753
rs34373805	128486363	t	c	0.7301	0.009899	0.4569	0.02761
rs58691638	128433690	a	t	0.7404	0.0002278	0.7688	0.001114
rs3823481	128469381	a	g	0.7406	1.074e-05	0.9433	2.81e-05
rs76031198	128515034	a	g	0.7564		0.6304
rs4731523	128530276	a	g	0.7607		0.9562
rs60591364	128549328	a	t	0.7692	0.03428	0.9222	0.08457
7:128485920:D	128485920	d	r	0.7716		0.7757
rs55840720	128433809	a	g	0.7834	0.0001784	0.515	0.0004387
rs2307038	128449356	a	c	0.7898	0.0001253	0.5695	0.0003369
rs35279564	128475831	a	g	0.7948	1.406e-05	0.7778	1.168e-05
rs112947324	128501959	a	g	0.7959		0.3814
rs17165209	128453512	c	g	0.8029		0.2798
rs60894155	128465755	a	g	0.8045	7.647e-06	0.8196	6.213e-05
rs112104786	128501559	t	c	0.8062		0.3137
rs17165245	128455128	a	g	0.8065		0.2979
rs12530616	128383222	t	c	0.8077		0.7797
rs6948542	128547512	a	g	0.8115	0.04151	0.9022	0.08433
rs4472439	128466635	a	g	0.8177	1.162e-05	0.8351	5.616e-05
rs2307039	128449355	a	g	0.8193	0.000198	0.5477	0.0003793
rs1472147	128503543	t	c	0.8206	0.02428	0.6823	0.02569
rs78832921	128462994	t	c	0.8208		0.2891
rs3823480	128468881	a	g	0.8256	9.726e-06	0.8266	6.184e-05
rs754920	128468412	a	g	0.8258	1.147e-05	0.8126	6.399e-05
rs57072537	128435596	c	g	0.826	7.239e-05	0.5141	0.0001893
rs7786945	128548463	a	c	0.8296	0.03907	0.922	0.08751
rs1532222	128516945	t	g	0.8341	0.006572	0.9811	0.01992
rs56216811	128453851	a	t	0.8343	0.003415	0.7307	0.00311
7:128501162:D	128501162	d	r	0.8382		0.3201
rs6467218	128548954	a	g	0.8406	0.03985	0.9303	0.08942
rs4509261	128382285	t	g	0.8431		0.9126
rs60384027	128437514	a	g	0.8578	6.609e-05	0.549	0.0002113
rs1565630	128445266	t	c	0.8579	0.00111	0.8711	0.001809
rs60389668	128452556	t	g	0.8731	4.375e-05	0.5766	0.000163
rs74802226	128465380	a	g	0.8739		0.3192
rs116296846	128509207	c	g	0.8755		0.2717
rs2307037	128449405	a	g	0.8777	4.609e-05	0.5793	0.0001516
rs56377531	128460745	t	c	0.8781	5.093e-05	0.5849	0.0001365
rs113982458	128496399	t	c	0.8781		0.2741
rs2307036	128454537	a	c	0.8793	4.428e-05	0.586	0.0001559
rs61012549	128442897	a	g	0.8796	8.888e-05	0.5735	0.0001584
rs111838117	128524190	t	c	0.8796		0.1736
rs58518485	128437731	a	g	0.8833	5.765e-05	0.5543	0.0001759
rs9791702	128440185	t	c	0.8856	0.0001143	0.5763	0.0002858
rs79504514	128473026	c	g	0.8861		0.1889
rs4731517	128458649	a	c	0.8917	4.038e-05	0.579	0.000137
rs55907818	128477620	a	g	0.8923	2.299e-05	0.8472	9.981e-06
rs57854065	128508681	t	c	0.8934		0.2401
rs3807132	128469484	t	c	0.8951	1.218e-05	0.7606	7.703e-05
rs4487676	128469362	a	g	0.9012	1.549e-05	0.7698	9.813e-05
rs113593618	128508027	t	c	0.9045		0.2413
rs60324735	128465450	a	g	0.9068	1.485e-05	0.7861	8.922e-05
rs4728138	128468105	a	g	0.9099	2.231e-05	0.8025	6.36e-05
rs3807133	128469760	a	g	0.9113	2.472e-05	0.7799	7.641e-05
7:128474894:D	128474894	d	r	0.9164		0.1561
7:128439695:I	128439695	i	r	0.9191	4.994e-07	0.9398	4.479e-07
rs13227216	128490553	t	c	0.9191	0.007569	0.8122	0.01499
rs60653559	128508679	t	c	0.9204		0.2603
rs62479597	128419388	t	c	0.9209		0.9079
rs3734973	128484816	a	g	0.9225	0.003352	0.5616	0.0004993
rs34180031	128486091	t	c	0.9227		0.174
rs62479585	128403795	a	g	0.9266		0.9676
rs12533022	128382873	a	g	0.9277		0.9993
rs113752302	128506470	t	c	0.9294		0.2599
rs143202507	128523082	a	g	0.9313		0.2006
rs62479609	128443492	c	g	0.9317	3.306e-05	0.6043	0.0001357
rs111958241	128482806	t	g	0.9342		0.1679
rs62479588	128405521	t	c	0.9347		0.9575
rs35105361	128383768	a	g	0.9384		0.992
rs17475665	128408313	t	c	0.9391		0.9237
rs3800560	128461094	t	c	0.9392	6.249e-07	0.9233	3.952e-07
rs78086167	128482835	t	c	0.9401		0.1595
rs58845495	128462847	t	c	0.9405	4.091e-07	0.9233	3.23e-07
7:128549021:D	128549021	d	r	0.9406		0.9057
rs57573379	128465646	a	g	0.9411	1.69e-05	0.7664	8.974e-05
rs76046880	128480666	t	c	0.9415		0.1671
rs1799922	128415195	t	g	0.9416		0.8897
rs56311528	128439166	a	g	0.942	4.058e-05	0.6054	8.918e-05
rs339037	128419011	t	c	0.9434		0.9348
rs67476247	128504788	a	g	0.9438	0.01881	0.8071	0.02199
rs12534064	128402032	a	g	0.9458		0.9791
rs62479612	128454202	t	c	0.9462	2.611e-05	0.6077	0.0001111
rs55673058	128402711	t	c	0.9489		0.9718
rs75234599	128484564	t	c	0.9492		0.1584
rs3734974	128461720	a	g	0.9513	2.151e-05	0.6263	0.000159
rs4731515	128450592	t	c	0.9518	3.274e-05	0.6049	0.0001135
rs80183847	128501826	t	g	0.9519		0.966
rs17396823	128384605	c	g	0.952		0.979
rs17165226	128453626	c	g	0.9531	2.169e-05	0.6344	0.0001399
7:128522828:D	128522828	d	r	0.955		0.1857
rs11766175	128405013	t	c	0.9557		0.9572
rs730931	128462273	c	g	0.9583	3.336e-05	0.6362	8.971e-05
rs62479620	128463971	t	c	0.9583	2.841e-05	0.7325	0.0001007
7:128548212:D	128548212	d	r	0.9587	0.07797	0.8731
rs339050	128386205	a	g	0.959		0.8907
rs2291569	128488734	a	g	0.9598	4.449e-05	0.9965	3.827e-05
rs62479619	128463864	a	g	0.96	4.959e-05	0.6918	0.0001926
rs2270593	128456234	t	c	0.9602	3.3e-05	0.6092	0.0001091
rs112602507	128465613	a	c	0.9605		0.3405
rs190096287	128466128	t	c	0.9621		0.3696
rs4559164	128401810	c	g	0.9629		0.9151
rs1043550	128409225	a	g	0.9645		0.9669
rs754921	128468533	a	g	0.9653	0.0005747	0.9613	0.0003408
rs74811088	128488800	a	g	0.9659		0.2161
rs2402935	128401466	a	g	0.9667		0.9268
rs58320939	128462843	a	t	0.9668	6.396e-05	0.6302	0.0001432
rs76988227	128479065	a	g	0.9674		0.1728
rs56014198	128402773	t	c	0.9727		0.9353
rs28584751	128504285	c	g	0.9727	0.007683	0.7728	0.002318
rs62479587	128405229	a	g	0.9728		0.9493
rs339038	128416587	t	c	0.9745		0.6966	0.04997
rs902842	128500139	t	c	0.9745		0.409
rs17165357	128466576	c	g	0.9749		0.3683
rs113065509	128467381	t	c	0.9759		0.3753
rs11653	128409580	a	t	0.9762		0.9319
rs3736606	128509529	c	g	0.977	0.002467	0.8228	0.001337
rs13225751	128504529	a	g	0.9778	0.01527	0.7806	0.02462
rs2291567	128483227	t	c	0.9808	0.004128	0.592	0.000687
rs7799329	128501831	t	c	0.9816		0.3621
rs902841	128500025	t	c	0.9818		0.3941
rs62479621	128465246	a	c	0.9821	2.258e-05	0.7176	9.746e-05
rs3734972	128470838	t	c	0.9837	5.657e-07	0.9822	4.683e-07
rs9640852	128507502	a	g	0.9845	0.001065	0.82	0.0005074
rs41274152	128399231	t	c	0.9874		0.8759
rs61033955	128501241	a	g	0.9888		0.381
rs35168289	128514543	t	c	0.9907	0.002089	0.7832	0.001124
rs13226115	128504575	c	g	0.9915	0.01442	0.7954	0.02291
rs111525351	128501734	a	t	0.9935		0.3622
rs75012400	128491773	t	c	0.995		0.2358
rs3823537	128479340	a	g	0.9953	2.451e-05	0.9573	3.227e-05
rs79790270	128491497	t	c	0.9992		0.2171

## Sheet: f)22q12.3_IndependentAssociatio
SNPa	Position (hg19)	Allele1	Allele2	PC1_IndepAssoc_Pb	PC1_MetaAnalysis_Pc	IQadjPC1_IndepAssoc_Pb	IQadjPC1_MetaAnalysis_Pc			Tables S2f. Test for evidence of rs5995177-independent associations in the 22q12.3 region of interest.
rs62232590	36187190	t	g	0.1163		0.3955					All the SNPs meta-analyzed in the gene RBFOX2 (± 50 kb) were tested (corresponding to the range chr22: 36,084,783-36,474,585).
rs117263596	36144342	t	c	0.1411		0.381					aSingle-base indels were not filtered out from imputed markers since they were reliably called in the imputation reference (1000 Genomes, Phase I v3), and were tested for association as they could represent coding frameshift variants of biological interest. However these variants were not used in the gene-based (VEGAS) analysis, along with some SNPs not present in the HapMap II CEU panel.
rs6000035	36318445	a	g	0.1426	0.0002775	0.2969	0.003831				bP-values resulting from the meta-analysis of the tests for independent associations, after conditioning on the top local association rs5995177.
22:36276808:D	36276808	d	r	0.147		0.3643					cP-values resulting from the original PC1 and IQ-adjsuted PC1 meta-analyses (only p<0.1 are shown).
rs73415725	36351343	t	g	0.1486	0.0001942	0.3509	0.002876
rs79137304	36205069	i	r	0.1495		0.3661
rs112692425	36321108	t	c	0.1501	0.0002498	0.353	0.004609
rs28669240	36350105	a	g	0.1509	0.0001874	0.3335	0.003067
rs5750197	36299751	t	c	0.1517	0.000293	0.3531	0.004244
rs5755988	36306059	a	t	0.1522	0.0002177	0.3612	0.003888
rs7287214	36328197	t	c	0.1523	0.0002554	0.361	0.003703
rs5750200	36311770	t	g	0.1526	0.0002275	0.3525	0.003559
rs58754985	36326172	a	c	0.1528	0.0002826	0.3551	0.003806
rs5750211	36393380	a	g	0.1539	0.0003737	0.3704	0.003826
22:36298859:I	36298859	i	r	0.1541	0.0002415	0.3546	0.003947
rs62233617	36136574	t	c	0.1567		0.4051
rs62232589	36164773	t	c	0.1568		0.4149
rs56261233	36285336	a	g	0.1571	0.0001464	0.358	0.003446
rs5755999	36328259	a	g	0.1575	0.0003686	0.3686	0.002634
22:36347680:I	36347680	i	r	0.1577	0.0001698	0.3687	0.003546
rs5756006	36337776	a	c	0.1602	0.0002431	0.3748	0.004239
rs5750184	36226516	c	g	0.1608		0.3847
rs73413863	36295643	a	g	0.1609	0.0002249	0.3416	0.002847
rs5750195	36298441	a	g	0.1609	0.0002239	0.338	0.003099
rs5755992	36311220	t	c	0.1614	0.0001965	0.3544	0.004111
rs5750198	36308723	a	g	0.1621	0.0002214	0.358	0.003066
rs11914250	36345320	t	c	0.1621	0.0002734	0.3731	0.004329
rs5750194	36294634	t	c	0.1624	0.0002469	0.3404	0.003149
rs5755995	36320166	a	g	0.163	0.0002869	0.3672	0.00392
rs5750201	36328862	a	g	0.1632	0.0003265	0.3363	0.003152
rs5750199	36309343	t	c	0.1634	0.0001986	0.3377	0.002838
rs5750193	36292120	a	c	0.1638	0.000225	0.3498	0.003808
rs5756001	36328652	a	c	0.1638	0.00028	0.3776	0.004237
rs5750192	36292050	a	g	0.1641	0.0002038	0.3457	0.002922
rs28458410	36294844	t	c	0.1641	0.0003172	0.3564	0.003233
rs11914220	36345228	a	t	0.1646	0.0002561	0.3399	0.003979
rs73415736	36368555	t	c	0.1649	0.0005679	0.3574	0.0041
rs11913878	36345069	t	c	0.1654	0.0002216	0.3598	0.003703
rs73413850	36283675	c	g	0.1661	0.0002535	0.3538	0.0033
rs57985637	36342329	t	c	0.1661	0.0002777	0.3877	0.00368
rs55855882	36339459	i	r	0.1662	0.0001872	0.3657	0.003963
rs5756003	36330190	t	c	0.1667	0.0002541	0.3513	0.003225
rs5755986	36304820	a	g	0.1679		0.3679
rs5756002	36329083	t	c	0.1679	0.000221	0.3475	0.003307
rs5756004	36330476	a	g	0.1679	0.000268	0.3552	0.003131
rs73413864	36295657	t	g	0.1681	0.0002326	0.3447	0.003966
rs5755984	36303362	a	g	0.1688	0.0001856	0.3788	0.003268
rs6000032	36306266	a	g	0.1694	0.0002447	0.3586	0.003659
rs59470071	36326678	a	g	0.1694	0.0002556	0.323	0.00281
rs7285956	36333231	a	g	0.1695	0.0002098	0.3476	0.003974
rs5755989	36306485	c	g	0.1704	0.0002818	0.3533	0.00397
rs5756014	36352570	t	c	0.1707	0.0002956	0.3486	0.003332
rs5750207	36359160	a	g	0.171	0.0003119	0.3705	0.003202
rs5755985	36303973	c	g	0.1729	0.0001736	0.3494	0.002876
rs5756012	36347646	a	c	0.1729	0.0002513	0.35	0.002999
rs737736	36389393	t	c	0.1731	0.0003374	0.3712	0.003788
rs715545	36335960	t	c	0.1764	0.0003308	0.3384	0.003757
rs5755967	36257772	t	c	0.1769	0.0003659	0.4101	0.005609
rs5755994	36320122	a	t	0.1769	0.0002673	0.3438	0.00308
rs62232592	36197950	t	c	0.1781		0.4023
rs5756026	36374865	t	c	0.1799	0.0002842	0.3617	0.004163
rs5756046	36422020	a	g	0.1806	0.000545	0.4109	0.006407
rs739102	36361878	t	g	0.1824	0.0004815	0.3861	0.004081
rs5750188	36262806	a	g	0.1842		0.3884
rs117836479	36268451	t	c	0.1846		0.3788
rs5755960	36233761	t	c	0.1857		0.3969
rs56223112	36392405	t	c	0.1867	0.0003256	0.3729	0.003869
rs5755969	36258689	a	g	0.1874	0.0004028	0.4251	0.005811
rs5755993	36318919	a	g	0.1884		0.3988
rs5755965	36247681	t	c	0.1885	0.0002853	0.4509	0.004331
rs5756027	36374961	t	c	0.1887	0.0004175	0.3807	0.00482
rs5750205	36353657	t	c	0.1889	0.0004207	0.3555	0.003939
rs73413871	36297508	a	g	0.1924	0.0004027	0.449	0.007729
rs5756025	36373844	a	g	0.1935	0.0003699	0.3612	0.00371
rs146700177	36222356	t	c	0.1947	0.0007197	0.4707	0.01272
rs5750187	36258974	a	g	0.1947	0.0004428	0.427	0.005805
rs5755950	36183988	t	c	0.1954	0.0007701	0.5056	0.01535
rs73413842	36278885	a	g	0.198	0.0004189	0.4543	0.006344
rs5756022	36371769	a	c	0.1991	0.0005264	0.3576	0.003895
rs73415732	36363919	t	c	0.1994	0.0003906	0.353	0.004258
rs2899258	36355358	t	g	0.2038	0.0002372	0.3685	0.004308
rs113673666	36254641	t	g	0.2053	0.0004725	0.4209	0.006612
rs5755959	36231029	c	g	0.2108		0.3968
22:36227489:D	36227489	d	r	0.2205	0.0008628	0.4868	0.01183
rs5750213	36406121	c	g	0.2237	0.0006325	0.4501	0.008448
rs5755962	36240518	c	g	0.2345	0.0004727	0.454	0.004245
rs59996631	36397368	a	t	0.2352	0.0009953	0.4465	0.009928
rs5756040	36415129	t	c	0.2361	0.000824	0.4672	0.009435
rs56085307	36358366	t	c	0.2364		0.4498
rs79758122	36227490	a	t	0.2368	0.0007802	0.4915	0.01085
rs5756039	36406534	a	g	0.2389	0.0007199	0.4217	0.008073
rs5756016	36358733	a	g	0.2414	0.0009857	0.4462	0.009193
rs5756018	36361281	c	g	0.2462	0.001304	0.475	0.01142
rs5750174	36140875	c	g	0.2482	0.001625	0.532	0.01989
rs113092173	36441079	a	g	0.2628	0.03177	0.3531	0.06472
rs62233618	36140552	a	g	0.271	0.002347	0.6304	0.0344
rs5750208	36378451	t	c	0.2711	0.0006663	0.4455	0.007222
rs35991189	36132770	a	t	0.2716		0.3183
rs5755937	36137531	t	c	0.2728	0.002805	0.6629	0.03622
rs117817642	36426920	a	g	0.2971		0.4428
rs5756070	36451100	t	c	0.3162	6.489e-05	0.5231	0.00086
22:36154865:I	36154865	i	r	0.3255	0.01542	0.3713	0.04365
rs2092786	36224331	a	t	0.3655	2.1e-06	0.5854	8.753e-05
rs150271554	36447776	a	c	0.367		0.5428
rs9607293	36304592	a	g	0.368		0.53
rs138890195	36447777	t	g	0.3692		0.5134
rs5995165	36127853	a	g	0.3694		0.7844
rs11444345	36393405	i	r	0.3724	1.298e-06	0.5736	5.319e-05
rs5755958	36228855	t	c	0.3729	9.094e-06	0.5891	5.808e-05
rs5750185	36229069	a	g	0.3759	2.653e-06	0.5918	0.0001165
rs77877145	36385232	a	c	0.3764		0.456
rs9619573	36220764	t	c	0.3774	1.148e-06	0.6093	5.019e-05
rs5995169	36219694	t	g	0.3795	2.563e-06	0.5984	7.752e-05
rs5755987	36305179	t	c	0.3806	1.54e-06	0.5911	6.869e-05
rs5755990	36306594	t	g	0.3846	1.033e-06	0.604	9.283e-05
rs4541331	36349460	t	c	0.3868	1.039e-06	0.5695	4.392e-05
rs5755920	36103270	c	g	0.3914		0.4396
rs5755980	36296128	t	g	0.3937	2.582e-06	0.6089	6.289e-05
rs4821453	36305296	a	c	0.3963		0.5309
rs5995155	36102700	a	g	0.3964	0.08164	0.4444
rs5756017	36359853	a	g	0.3971	1.661e-06	0.557	7.634e-05
rs2413367	36101861	a	t	0.3972		0.4424
rs5755948	36179095	a	g	0.3978	1.64e-06	0.6535	8.353e-05
rs5756023	36372387	a	c	0.3991	2.593e-06	0.5822	4.401e-05
rs5755975	36280999	t	c	0.4014	1.12e-06	0.5981	6.108e-05
rs5750204	36344302	t	c	0.4051	1.634e-06	0.6001	5.298e-05
rs5756049	36427251	t	g	0.4085	3.394e-06	0.6104	0.0001078
rs7285907	36324934	t	c	0.4091		0.6408
rs5756005	36335309	a	g	0.4095	2.093e-06	0.6075	7.73e-05
rs5755979	36290707	t	c	0.4105	9.046e-07	0.6146	6.774e-05
rs6000002	36178273	t	g	0.4108	3.719e-06	0.6836	0.0002073
rs16996261	36393410	t	g	0.4108	1.907e-06	0.551	5.014e-05
rs5756007	36340848	c	g	0.4109	2.235e-06	0.5767	5.078e-05
rs5750202	36339542	t	c	0.4113	9.057e-07	0.595	4.52e-05
rs5750177	36203266	t	c	0.4126	2.7e-06	0.5976	7.88e-05
rs12158565	36316843	c	g	0.413	7.57e-07	0.5832	4.654e-05
rs5756028	36377043	a	g	0.4133	1.515e-06	0.6175	6.471e-05
rs5995180	36351751	t	g	0.4138	1.196e-06	0.5779	6.522e-05
rs5995154	36102668	a	g	0.4159	0.09276	0.4517
rs5750203	36339998	a	t	0.4159	9.723e-07	0.5969	7.75e-05
rs5755951	36184094	c	g	0.4179	1.968e-06	0.6676	9.462e-05
rs6000004	36180535	a	g	0.4189	2.554e-06	0.6756	9.236e-05
rs7291883	36128931	a	g	0.4194		0.8796
rs5755983	36301888	t	c	0.42	1.442e-06	0.595	6.118e-05
rs59761754	36204329	i	r	0.4216	2.317e-06	0.6571	0.0001256
rs12160116	36379475	t	c	0.4248	1.146e-06	0.5833	4.038e-05
rs12169238	36129422	t	c	0.4257		0.8726
rs5755916	36099713	a	c	0.4261	0.09405	0.4328
rs6000036	36320740	a	g	0.4278	1.544e-06	0.5903	4.213e-05
rs6000006	36191428	a	g	0.4287	3.951e-06	0.7212	0.0001967
rs1997883	36103709	a	g	0.4309		0.4597
rs5755918	36099882	a	g	0.4313		0.4308
rs6000071	36428388	t	c	0.4477	8.236e-06	0.6752	0.0001513
rs7289456	36270541	a	g	0.4547	3.316e-06	0.6853	8.351e-05
rs5750164	36125876	t	c	0.4628		0.7045
rs12169634	36129474	t	g	0.4637		0.875
rs916333	36422904	t	c	0.4646	6.572e-06	0.7517	0.000233
rs11089776	36437906	t	g	0.4692	9.398e-06	0.6534	0.0002248
rs68083039	36248109	i	r	0.4701	1.886e-06	0.6568	0.0001673
rs12628439	36126067	a	g	0.4711		0.6784
rs6000023	36270721	t	c	0.4772	2.499e-06	0.6663	0.0001292
rs9306304	36130082	t	g	0.4784		0.9296
rs113928902	36251888	t	c	0.4792	3.112e-06	0.6438	0.0001053
rs7287809	36288106	t	c	0.4801		0.6951
rs4821441	36122811	a	g	0.4816		0.6446
rs4821450	36285665	a	g	0.4849		0.7073
rs2076671	36122930	t	c	0.4859		0.7202
rs4821432	36100896	c	g	0.4879		0.4992
rs5755974	36278740	t	g	0.4896	2.512e-06	0.6879	6.759e-05
rs12157959	36443025	t	c	0.491	1.317e-05	0.6778	0.0003427
rs62232586	36140596	t	c	0.4913	3.507e-05	0.8016	0.0008222
rs5756032	36382102	t	c	0.4937	1.71e-06	0.6692	7.858e-05
rs5756031	36380994	t	c	0.4939	4.468e-06	0.6938	0.0001041
rs10483192	36272637	a	g	0.4944	2.839e-06	0.6775	0.0001017
rs5750221	36447564	a	g	0.4949	8.029e-06	0.6672	0.0002552
rs10648455	36102903	i	r	0.4992		0.5362
rs9622318	36418597	a	g	0.5026	0.007659	0.6039	0.01923
rs5756067	36447759	t	c	0.509	1.187e-05	0.6663	0.0002448
rs9622317	36416489	t	c	0.5117	0.006771	0.592	0.01703
rs9622297	36268975	a	g	0.5123	5.702e-06	0.6673	0.000155
rs2076673	36124860	c	g	0.5128		0.7484
rs6000021	36265404	t	c	0.514	6.621e-06	0.705	0.000146
rs6000083	36443705	a	g	0.5172	1.045e-05	0.7279	0.0002767
rs9619581	36422163	a	c	0.5201	0.006557	0.6001	0.01606
rs5750173	36136945	t	c	0.5268	1.484e-05	0.8036	0.0004437
rs5750214	36426547	a	g	0.5303	0.0698	0.7108
rs5750189	36267013	a	c	0.5371	6.015e-06	0.7007	0.0001328
rs5995164	36127573	c	g	0.542		0.9041
rs4821451	36296109	t	c	0.5432		0.7482
rs74858127	36411005	a	g	0.5432	0.005066	0.6518	0.0112
rs78377960	36423437	a	g	0.5432	0.007472	0.7348	0.04231
rs11913393	36444397	a	g	0.5459	1.35e-05	0.6975	0.0002841
rs5750175	36149338	t	g	0.5509	3.017e-05	0.7593	0.0004736
rs5750216	36439155	a	g	0.5548	0.01026	0.7308	0.04065
rs5756054	36435260	a	g	0.5557	0.00851	0.7654	0.0373
rs5756055	36438581	a	g	0.558	0.009201	0.696	0.04299
rs6000066	36418475	t	c	0.5586	7.122e-06	0.7247	0.0002699
rs2073198	36123313	a	g	0.5612		0.7677
rs2024642	36130557	t	c	0.5638		0.9866
rs148032913	36461746	a	t	0.5664		0.7091
rs5995163	36127539	t	c	0.5677		0.9111
rs112674728	36435016	t	c	0.568	0.009151	0.7351	0.03902
rs113935804	36312383	a	g	0.5704	0.002813	0.7549	0.007475
rs5756045	36421809	c	g	0.5707	9.369e-06	0.7426	0.0002249
rs6518985	36128785	t	c	0.5715		0.9099
rs17803957	36388506	c	g	0.572	0.003913	0.7382	0.009572
rs12168487	36448055	a	g	0.5728	1.493e-05	0.7532	0.0005186
rs73417709	36434894	t	c	0.5733	0.01006	0.7555	0.04153
rs9619574	36259560	a	g	0.5744	0.003252	0.7007	0.007835
rs6000018	36256059	a	g	0.5764	0.003926	0.7321	0.008099
rs6000019	36256827	t	c	0.5771	0.002857	0.7248	0.007089
rs5995172	36250758	a	g	0.5773	0.003367	0.704	0.006814
rs12166534	36255074	c	g	0.5773	0.003551	0.7461	0.007447
rs6000034	36312986	a	g	0.5777	0.003237	0.7328	0.007035
rs113351806	36317501	c	g	0.578	0.003362	0.7262	0.008337
rs77119025	36438326	t	c	0.5793	0.01001	0.7668	0.03467
rs5750215	36437842	a	c	0.5802	0.01065	0.6894	0.03743
rs12167801	36255310	t	c	0.5857	0.00491	0.7154	0.008445
rs112826811	36255570	a	g	0.5867	0.002435	0.7204	0.007866
rs112078141	36272342	a	g	0.5876	0.004324	0.7126	0.008711
rs78563107	36449008	a	g	0.588	0.0003059	0.6899	0.002126
rs6000057	36407572	t	c	0.5884	0.00323	0.7101	0.007079
rs5755968	36258427	c	g	0.5886	0.003032	0.7142	0.01142
22:36407727:I	36407727	i	r	0.5887	0.002564	0.7098	0.01078
rs12168968	36391247	a	c	0.5893	0.002904	0.7118	0.007955
rs12169476	36391567	t	c	0.5894	0.002244	0.7241	0.008754
rs6000031	36305752	t	c	0.5897	0.003277	0.7396	0.006182
rs7291461	36294106	t	c	0.5905	0.004045	0.7206	0.01101
rs111718006	36143581	a	g	0.5918	0.01305	0.6183	0.0318
rs6000037	36321270	a	t	0.5939	0.003235	0.7191	0.0115
rs5999989	36130786	t	g	0.5946		0.9505
rs6000059	36409990	t	c	0.5951	0.002477	0.7307	0.007824
rs9622315	36396506	t	c	0.5957	0.002656	0.7779	0.005022
rs6000084	36443943	a	t	0.5963	0.0001016	0.737	0.001026
rs7289209	36323308	t	g	0.5966	0.002717	0.7373	0.006611
rs111667096	36389801	a	g	0.5967		0.5745
rs80233461	36322949	a	g	0.5969	0.00304	0.7131	0.005492
rs75601699	36330435	t	g	0.5971	0.002777	0.7273	0.009802
rs5756047	36425725	a	g	0.6018	0.06475	0.6806
rs113435985	36282673	a	g	0.6026	0.003838	0.7072	0.01137
rs149940336	36449619	a	t	0.6029	0.0001112	0.7277	0.001922
rs112126955	36438516	d	r	0.6032	0.008933	0.7407	0.04634
rs6000082	36443675	t	c	0.6039	0.0001346	0.7151	0.001387
rs6000030	36298160	t	g	0.6046	0.004461	0.746	0.007876
rs9622308	36334547	a	g	0.6077	0.004324	0.7316	0.008552
rs112030096	36248419	a	c	0.6125	0.003447	0.7022	0.009117
rs6000056	36407425	a	g	0.616	0.002732	0.7361	0.008458
rs74484641	36245415	a	t	0.6165	0.003642	0.7214	0.008755
rs11913397	36444447	a	c	0.6215	4.604e-05	0.8364	0.0008015
rs12169519	36363392	t	c	0.6233	0.002723	0.8138	0.006807
rs111983112	36126395	c	g	0.625		0.9556
rs2413378	36472343	t	c	0.6261		0.4979
rs76770321	36439968	a	g	0.6306	0.01177	0.9028	0.06342
rs9622298	36287970	t	c	0.6347	0.003221	0.7601	0.005372
rs111821861	36237820	t	c	0.636	0.002962	0.6936	0.00802
rs5999987	36129651	c	g	0.6416		0.8808
rs5756059	36440597	t	c	0.6416	0.03592	0.7535	0.08428
rs8140210	36441964	t	c	0.6419	0.0001505	0.7286	0.001069
rs144006011	36444625	t	c	0.649	0.0002695	0.7662	0.001371
rs138678442	36442579	a	g	0.6501	0.0004481	0.8899	0.003197
rs5750222	36449158	t	c	0.6501	2.721e-05	0.8241	0.0005496
rs79192077	36367716	c	g	0.6529	0.002887	0.788	0.005649
rs79330410	36232154	a	g	0.6557	0.002867	0.7117	0.009698
rs56407516	36433837	a	g	0.6558	0.0001783	0.795	0.001883
rs5756069	36448811	t	c	0.6569	2.726e-05	0.8008	0.0004918
rs28462668	36229416	a	g	0.6581	0.00278	0.6985	0.01014
rs5999990	36130914	a	g	0.6671		0.844
rs8140469	36442122	t	c	0.6676	0.0001952	0.7692	0.001638
rs141054515	36305753	a	g	0.6705	0.0001858	0.8874	0.001963
rs6000085	36444188	t	c	0.6716	0.0001544	0.7931	0.001217
rs5756058	36439861	t	c	0.6735	0.0145	0.9519	0.06423
rs114750168	36443613	t	c	0.6761	0.0002301	0.7521	0.001466
rs6000049	36369512	t	c	0.6805	0.002291	0.7981	0.005417
rs9610342	36130577	a	g	0.6809		0.9374
rs56371664	36127565	t	c	0.6831		0.8896
rs8139721	36432952	a	g	0.6862	0.0001966	0.8014	0.002115
rs118155841	36430131	t	g	0.689	0.0001998	0.7815	0.001813
rs6000106	36470999	a	g	0.698		0.9482
rs77220577	36316373	a	g	0.7013	0.0001788	0.8093	0.001619
rs5995190	36433664	t	c	0.7029	0.0002326	0.8195	0.001601
rs7286947	36471012	a	g	0.7032		0.9259
rs143633479	36427507	a	t	0.7034	0.0002792	0.901	0.003316
rs739200	36432337	a	t	0.7071	4.847e-06	0.7663	0.000175
rs8138352	36423512	c	g	0.7088	0.0001387	0.8014	0.001036
rs11913472	36444568	a	g	0.7107	0.01256	0.8171	0.05264
rs5756057	36439509	a	c	0.7121	0.03237	0.9762
rs76355052	36197549	a	g	0.7138	0.002355	0.843	0.005737
rs5995166	36128450	a	g	0.717		0.7027
rs66554152	36192783	d	r	0.7226	0.002322	0.8487	0.005652
rs77241789	36424232	t	g	0.7236	0.0001486	0.8085	0.001904
rs111573616	36197406	t	c	0.7244	0.002462	0.8062	0.006665
rs112755488	36165895	t	c	0.7285	0.001806	0.8501	0.004991
rs879680	36130527	t	c	0.7311		0.7282
rs6000001	36166396	t	g	0.7322	0.001862	0.8308	0.006298
rs113413401	36197865	t	c	0.7343	0.001807	0.8218	0.006462
rs12159040	36165613	a	g	0.7413	0.002292	0.8739	0.005661
rs73415795	36424026	t	g	0.743	0.0001962	0.8025	0.001231
rs117732943	36372075	t	c	0.7456	0.0005417	0.8271	0.003306
rs6000005	36183032	a	g	0.746	0.001521	0.8494	0.006009
rs12158067	36202051	a	g	0.7461	0.002256	0.8222	0.006749
rs6000010	36222469	t	c	0.7468	0.00238	0.8459	0.006568
rs67473040	36210865	d	r	0.7477	0.001628	0.8377	0.006699
rs5750165	36128085	a	g	0.7493		0.7339
rs11387417	36187440	i	r	0.7493	0.00153	0.8428	0.006967
rs112965607	36175067	a	g	0.7495	0.001357	0.8679	0.007871
rs118187679	36355972	a	c	0.7508	0.0005937	0.9268	0.005715
rs136613	36316662	t	c	0.7569		0.9722
22:36419124:D	36419124	d	r	0.7631	0.0002074	0.8574	0.001685
rs5756068	36448347	a	g	0.7865	0.02172	0.9988	0.07716
rs73417755	36449574	t	c	0.8097	0.02454	0.9864	0.0908
rs5995192	36433816	t	c	0.8109	0.009685	0.7702	0.02147
rs139386446	36127589	t	c	0.8135	0.01766	0.691	0.06924
rs114059437	36449651	t	c	0.8143	0.03287	0.9921	0.09658
rs111482975	36428129	t	c	0.8334		0.7448
rs76901293	36449474	t	c	0.8466	0.0322	0.9744	0.07836
rs118119033	36312453	t	c	0.8507	0.000495	0.9711	0.002724
rs9610381	36457645	c	g	0.8533		0.9952
rs2157258	36342390	t	c	0.8604		0.925
22:36472839:I	36472839	i	r	0.8694		0.652
rs77169229	36269551	a	g	0.8717	0.0004457	0.9453	0.00436
rs75105412	36473074	c	g	0.8829		0.6974
rs5995203	36460074	c	g	0.8857		0.9981
rs5750169	36129851	a	t	0.8861		0.9604
rs13053958	36132832	t	c	0.8874		0.9351
rs5995204	36460213	t	c	0.8885		0.9837
rs5755935	36132263	t	g	0.8886		0.8796
rs8140839	36458056	a	c	0.8942		0.9552
rs117139178	36454377	a	g	0.8953	0.004585	0.9773	0.01053
rs5995202	36459666	t	c	0.8969		0.9794
rs715546	36473545	a	g	0.8983		0.6762
rs715550	36473353	a	c	0.8988		0.6727
rs5995212	36473996	t	c	0.9013		0.6699
22:36470203:D	36470203	d	r	0.9046		0.9413
rs113127768	36458652	a	g	0.9058	0.009394	0.7307	0.05196
rs78267209	36459121	t	c	0.907	0.01087	0.74	0.03941
rs12159472	36456816	a	g	0.9106	0.007545	0.8068	0.04265
rs117011254	36460562	a	g	0.9155	0.00785	0.7392	0.04916
rs5995205	36460331	t	c	0.9164	0.008214	0.7481	0.04621
rs73417781	36463326	a	c	0.9175		0.8584
rs117157488	36462649	a	g	0.9246	0.009513	0.7076	0.04161
rs9610384	36467286	t	c	0.9269		0.8712
rs117976651	36463552	a	g	0.9275	0.008722	0.7258	0.04556
rs76819114	36424170	a	c	0.9301		0.9833
22:36264632:D	36264632	d	r	0.9311	0.0005993	0.8821	0.006254
rs13054288	36132974	c	g	0.9327		0.898
rs61628630	36460604	c	g	0.933	0.005824	0.7732	0.03958
rs1573708	36427484	t	c	0.9367	0.09846	0.7903
rs146333861	36438541	a	g	0.9368		0.8242
rs5995200	36456661	a	c	0.9435	0.006754	0.7939	0.03324
rs6000093	36465515	a	g	0.9435		0.8864
rs113563635	36457452	t	c	0.9512		0.9218
rs6000100	36467502	a	c	0.9586		0.8878
rs7288202	36464059	t	c	0.9678		0.8596
rs75269475	36456862	a	t	0.9758	0.006779	0.8431	0.03155
rs6000111	36473027	a	g	0.9912		0.727
rs57437824	36458448	d	r	0.9946		0.8158
rs61588328	36460961	c	g	0.995		0.9604
rs9610382	36462936	t	c	0.998		0.8407
rs2076672	36123083	t	c	0.9981		0.5767

## Sheet: g)PC1_Pathways
Candidate pathway	Pathway size (nr of genes)	Overlaps	Empirical P	Corrected P				Table S2. Results of the pathway-based (INRICH) analysis of
axonal guidancea	89	13	0.029797	0.0707858				g) PC1 meta-analysis results (significance: corrected p < 0.05).
neuronal migrationb	64	7	0.19588	0.405119				aAll the GO sets containing the term "axon guidance".
steroidsc	333	25	0.0230977	0.0515897				bAll the GO sets containing the term "neuron migration".
								cAll the GO sets containing the terms "steroid", "androgen", "estrogen", "progesterone" and "testosterone".

## Sheet: h)IQadjustedPC1_Pathways
Candidate pathway	Pathway size (nr of genes)	Overlaps	Empirical P	Corrected P				Table S2. Results of the pathway-based (INRICH) analysis of
axonal guidancea	89	10	0.182482	0.422715				h) IQ-adjusted PC1meta-analysis results (significance: corrected p < 0.05).
neuronal migrationb	64	6	0.313869	0.610278				aAll the GO sets containing the term "axon guidance".
steroidsc	333	23	0.0408959	0.0969806				bAll the GO sets containing the term "neuron migration".
								cAll the GO sets containing the terms "steroid", "androgen", "estrogen", "progesterone" and "testosterone".
